# Supplementary material for: Proteome-Based Serotyping of the Food-Borne Pathogens Salmonella Enterica by Label-Free Mass Spectrometry
Source: Molecules. 2022 Jul 6;27(14):4334. doi: 10.3390/molecules27144334 (PMC9321705; doi:10.3390/molecules27144334)
Supplement: Supplementary file 1 [file molecules-27-04334-s001.zip]

Archive with 2 entries (2 files):
- Table S1 The associated EC and CDD annotation of proteins derived from 53 changed peptides.XLSX
- Table S2 The homologous peptides in Salmonella enterica serovars.xlsx
