# Supplementary material for: Proteome-Based Serotyping of the Food-Borne Pathogens Salmonella Enterica by Label-Free Mass Spectrometry
Source: Molecules. 2022 Jul 6;27(14):4334. doi: 10.3390/molecules27144334 (PMC9321705; doi:10.3390/molecules27144334)
Supplement: Supplementary file 1 [file molecules-27-04334-s001.zip › Table S1 The associated EC and CDD annotation of proteins derived from 53 changed peptides.XLSX]

## Sheet: sheet 1
Serotype	Peptide sequence	Uniprot protein ID	Molecular mass(Da)	EC number1	Accept name2	Reaction3	CDD Name4	CDD Accession5	CDD Annotation6
R	NQLTAAALFPLYVNAAAK	V1HFI7	1875.03	3.2.1.28	α,α-trehalase	α,α-trehalose + H2O = β-D-glucose + α-D-glucose
R	HLVDLYQQQGIDK	V7IUA8	1555.8	2.2.1.2	transaldolase	sedoheptulose 7-phosphate + D-glyceraldehyde 3-phosphate = D-erythrose 4-phosphate + D-fructose 6-phosphate
L, E, T	EVPALMAGGHLDPEK	C0PVT9	1562.78	1.15.1.1	superoxide dismutase	2 superoxide + 2 H+ = O2 + H2O2
D	AEASQYDALANAR	G4C2Q2	1378.65	3.2.1.28	phosphomannomutase	α-D-mannose 1-phosphate = D-mannose 6-phosphate
R	DAYIDHLLGYISVNNLTPLK	Q8Z5H4	2258.19	5.4.2.8	phosphomannomutase	α-D-mannose 1-phosphate = D-mannose 6-phosphate	Lipoprotein_18 super family	cl19507	NlpB/DapX lipoprotein
R	LAEPAAAIAR	Q8Z5H4	981.561	5.4.2.8	phosphomannomutase	α-D-mannose 1-phosphate = D-mannose 6-phosphate	DUF1439 super family	cl06345	Several members of this family are annotated as being putative lipoproteins and are often known as YceB
R	TDGLSMSFADWR	Q8Z5H4	1384.61	5.4.2.8	phosphomannomutase	α-D-mannose 1-phosphate = D-mannose 6-phosphate
R	VEAHFAEEAQAVDR	Q8Z5H4	1570.74	5.4.2.8	phosphomannomutase	α-D-mannose 1-phosphate = D-mannose 6-phosphate
D	TFFANSVLTNAVDQAK	G5S2P3	1724.87	5.4.2.12	phosphoglycerate mutase (2,3-diphosphoglycerate-independent)	2-phospho-D-glycerate = 3-phospho-D-glycerate
R	TEEVVAENPGK	A0A117HYN3	1171.57	1.1.1.44	phosphogluconate dehydrogenase (NADP+-dependent, decarboxylating)	6-phospho-D-gluconate + NADP+ = D-ribulose 5-phosphate + CO2 + NADPH + H+
D	VNLIESLASLSVTK	G5R943	1472.84	4.1.1.65	phosphatidylserine decarboxylase	phosphatidyl-L-serine = phosphatidylethanolamine + CO2
R	DLGVTLSPAEHAER	G4C3W3	1493.75	4.1.1.23	orotidine-5′-phosphate decarboxylase	orotidine 5′-phosphate = UMP + CO2
D	SLHSPGLAFR	G5L558	1083.58	4.1.3.30	methylisocitrate lyase	(2S,3R)-3-hydroxybutane-1,2,3-tricarboxylate = succinate + pyruvate
D	QLLPDDTVWR	V7IUF0	1241.64	3.5.2.7	imidazolonepropionase	(S)-3-(5-oxo-4,5-dihydro-3H-imidazol-4-yl)propanoate + H2O = N-formimidoyl-L-glutamate + H+
D	SIQQGMLR	Q8Z3X0	931.491	1.4.4.2	glycine dehydrogenase (aminomethyl-transferring)	glycine + [glycine-cleavage complex H protein]-N6-lipoyl-L-lysine = [glycine-cleavage complex H protein]-S-aminomethyl-N6-dihydrolipoyl-L-lysine + CO2	btuB super family	cl35935	TonB-dependent vitamin B12 receptor BtuB
D	EGVLADGIQTFPDR	B5F862	1516.75	5.1.3.15	glucose-6-phosphate 1-epimerase	α-D-glucose 6-phosphate = β-D-glucose 6-phosphate
L, T	YGVVEFDQK	P26393	1083.52	2.7.7.24	glucose-1-phosphate thymidylyltransferase	dTTP + α-D-glucose 1-phosphate = diphosphate + dTDP-α-D-glucose
R	LLADGMESFNQHCASGIEPNR	G5R0G3	2345.05	4.2.1.2	fumarate hydratase	(S)-malate = fumarate + H2O	PRK15471 super family	cl33153	chain length determinant protein WzzB; Provisional
R, D	TAEVLAPLGINVTGIHR	V7IQV5	1759.99	3.4.13.21	dipeptidase E	Dipeptidase E catalyses the hydrolysis of dipeptides Asp┼Xaa. It does not act on peptides with N-terminal Glu, Asn or Gln, nor does it cleave isoaspartyl peptides
R	DLVASGFTR	B5F944	964.498	3.5.2.3	dihydroorotase	(S)-dihydroorotate + H2O = N-carbamoyl-L-aspartate
D	VNAADLLTILQALK	A0A2A6D6Z1	1481.88	1.11.1.6	catalase	2 H2O2 = O2 + 2 H2O	PRK11067 super family	cl35984	outer membrane protein assembly factor YaeT; Provisional
R	DQYNLHPVYK	B5F747	1275.62	6.3.5.5	carbamoyl-phosphate synthase (glutamine-hydrolysing)	2 ATP + L-glutamine + hydrogencarbonate + H2O = 2 ADP + phosphate + L-glutamate + carbamoyl phosphate (overall reaction)	Glyco_tranf_GTA_type super family	cl11394	Glycosyltransferase family A (GT-A)
D	VTEVGITGLNADFLR	Q8Z9L7	1603.86	6.3.5.5	carbamoyl-phosphate synthase (glutamine-hydrolysing)	2 ATP + L-glutamine + hydrogencarbonate + H2O = 2 ADP + phosphate + L-glutamate + carbamoyl phosphate (overall reaction)
D	YVEDNYTTK	A0A3Z6VVS9	1131.51	2.7.2.1	acetate kinase	ATP + acetate = ADP + acetyl phosphate
D	EGSSLLGSDAGELAGVGK	Q57TJ7	1645.82	1.17.1.8	4-hydroxy-tetrahydrodipicolinate reductase	(S)-2,3,4,5-tetrahydropyridine-2,6-dicarboxylate + NAD(P)+ + H2O = (2S,4S)-4-hydroxy-2,3,4,5-tetrahydrodipicolinate + NAD(P)H + H+
R	ADITPVNVDTVTR	G5RQP9	1399.73	2.3.1.117	2,3,4,5-tetrahydropyridine-2,6-dicarboxylate N-succinyltransferase	succinyl-CoA + (S)-2,3,4,5-tetrahydropyridine-2,6-dicarboxylate + H2O = CoA + N-succinyl-L-2-amino-6-oxoheptanedioate
D	ITFNAPTVPVVNNVDVK	V7IT80	1825.99	2.3.1.39	[acyl-carrier-protein] S-acetyltransferase	acetyl-CoA + an [acyl-carrier protein] = CoA + an acetyl-[acyl-carrier protein]
L, T	AGFATSQQAYDEAVDK	Q8ZLW8	1699.77				Lyase_I_like super family	cl00013	Lyase class I_like superfamily
R, D	DDASQTLTTDWVSWNR	M7S778	1893.85				PRK10044 super family	cl35897	ferrichrome outer membrane transporter; Provisional
R	DIGLPGIADAHIVLTNLASQIGR	A9MGZ9	2343.29
R	DYYLAENRDESFDMAENDK	G5S6V3	2323.95
R, D	ETNVIDKDGNPQTLK	V7IPT6	1670.85
R, D	FQQPVNSVLAPTDVVTR	A0A1S0ZQL6;	1869.99				Trehalase super family	cl17346	Trehalase; Trehalase (EC:3.2.1.28) is known to recycle trehalose to glucose
D	GDDIAGLLAVVQPVPPADAR	V1WTT2	1973.06
R	GFDSLLSEVK	A0A0H2WRG6	1093.57
R	GQALPLSVSYVSTTAEGAQR	G5Q4H5	2034.04
R	HELAQLLGFESYAFK	A0A100V908	1751.89
L, E, T	IFYNDFQADDADLSDYTNK	G5RAQ2	2253.97
R	ISLVVPVFNEEATIPIFYK	G4BXV1	2178.2
R	ITQWLATYVEK	V1VX57	1350.72
R	LAIALCEQESHLDLR	A0A2C9NZ70	1766.9
R	LDEWENAFAEWR	A0A0W5T2G5	1564.69
L, T	LPTDFNEGASNNTYSR	A0A0H3BSP7	1784.8				PRK10044 super family	cl35897	ferrichrome outer membrane transporter; Provisional
L, T, R, D	LQYVDESLSDDQWICGQR	V7ITE4	2210.99
D	LVDEAESHNLNLTYR	A0A4P5EY10	1772.87	3.1.-.-
R	NLNLTDAQR	A0A4Q8PFP4	1043.54
D	NVYTSVVNGQFTFDDK	Q6V2X1	1832.86
L,T,R,D	TLLGQQGYATLADIPEK	V1WQL9	1816.96
L, T	TNNLTADPTNPLAQVPAGEIR	Q8ZRQ2	2191.12
R, D	TNSAQYDDSNMGQNK	V1WYV3	1671.68
D	VDINSGAVVTDAVAPNK	Q06970	1668.87				GluZincin super family	cl14813	Gluzincin Peptidase family (thermolysin-like proteinases, TLPs)
L	VETISYVK	G5LCI8	937.512
R	WDNTPVMEEILALR	V1H6Q6	1685.84
1: the protein indexed number in ExplorEnz Database. 2: the protein indexed name in ExplorEnz Database. 3: the enzyme-catalyzed equation attached to the certain enzyme 4: the peptide sequence indexed name in NCBI’s Conserved Domain Database 5: the peptide sequence indexed number in NCBI’s Conserved Domain Database 6: tbe function of the related protein domain family
