# Supplementary material for: Proteome-Based Serotyping of the Food-Borne Pathogens Salmonella Enterica by Label-Free Mass Spectrometry
Source: Molecules. 2022 Jul 6;27(14):4334. doi: 10.3390/molecules27144334 (PMC9321705; doi:10.3390/molecules27144334)
Supplement: Supplementary file 1 [file molecules-27-04334-s001.zip › Table S2 The homologous peptides in Salmonella enterica serovars.xlsx]

## Sheet: Sheet1
Peptide diversity （2kinds）	Peptide diversity（3 kinds）
ADITPANVDTVTR	DDASQTLTTDWVDWNR
ADITPVNVDTVTR	DDASQTLTTDWVNWNR
AFEQASPATITLAK	DDASQTLTTDWVSWNR
AFEQATPATITLAK	HLVDLYQQQDVDK
AGFATSQQAYDEAVDK	HLVDLYQQQGIDK
AGFATSQQAYDEAVEK	HLVDLYQQQGVDK
AIAHLGGAATAIFPAGGATGEHLVALLADENVPVSTVDAK	KEAAPAAAPAAAAAK
AIAHLGGTATAIFPAGGATGEHLVALLADENVPVSTVDAK	KEAAPTAAPAAAAAK
ANALLADGLQGVK	KEVAPAAAPAAAAVK
ANALLAGGLQGVK
ANVPELTETASVATIDAEK
ANVPESTETASVATIDAEK
ATLDTATYVPIDDDHK
ATLDTATYVPIDNDHK
AVEALDNCIDQVTK
AVEALDNCIEQVTK
CIIDSSGDALTAALALGDIELVKPNLK
CIIDSSGEALTAALALGDIELVKPNLK
DIGLPGIADAHIVLTNLASQIGR
DIGLPGIADAHIVLTNLVSQIGR
EAIHLYGPDYGFDATINQFDWSK
EAIHLYGPDYGFDTTINQFDWSK
EETITVTAAPAAQESAWGPAATIAAR
EETITVTAAPAAQESAWGPAPTIAAK
EGSSLLGSDAGELAGAGK
EGSSLLGSDAGELAGVGK
EKTEEVIAENPGK
EKTEEVVAENPGK
ENFDEWMVPVYIPAPFIPVR
ENFDEWMVPVYVPAPFIPVR
EQESHLDLR
EQESHLNLR
FDSAITNLGNTVNNLSSAR
FDSAITNLGNTVTNLNSAR
GALPNIPGMELTDNLMAFVER
GALPTIPGMELTDNLMAFVER
GDDIAGLLAVVQPVPPADAR
GDDISGLLAVVQPVLPADAR
GITVQPIQSTISEESFQTLLVSR
GITVQPIQSTISEETFQTLLVSR
GLDASIEHDIVHGLQALPSR
GLDTSIEHDIVHGLQALPSR
IEQATTQQTEWQEK
IEQATVQQTEWQEK
ILNTAAVIPVDGLCVR
ILNTASVIPVDGLCVR
ISHGQVDLSELGPNADDLLSK
ISHGQVDLSELGPNADELLSK
KDEDGNYLIDVILDEAANK
KDEDGNYLVDVILDEAANK
LFSQLTGDTPVAATPAYDLQK
LFSQLTGDTPVTATPAYDLQK
LLADGMASFNQHCASGIEPNR
LLADGMESFNQHCASGIEPNR
LPGQLANIPTAK
LPGQLANVPTAK
LYHEEEVTLYDPQDVEFK
LYHEEEVTLYDPQNVEFK
LYPTYNETMADLK
LYPTYNETMTDLK
MGGVQHHDSVR
MGGVQQHDSVR
NPQYWDNAK
NPQYWDNDK
QVEEAGDKLPADDKTAIESALNALETALK
QVEEAGDKLPADDKTAIESALSALETALK
RADITPANVDTVTR
RADITPVNVDTVTR
RIEQATTQQTEWQEK
RIEQATVQQTEWQEK
SDDLVELVEAYAK
SDDLVELVETYAK
SGAQAICFAPDKPQADVINHLTGEAMAETR
SGAQAVCFAPDKPQADVINHLTGEAMAETR
SIQQGMLR
SIQQSMLR
SLELPAIVGTGSVTAQVK
SLELPAIVGTGSVTSQVK
SYYQLPIAQSGVQSTASQGNR
SYYQLPIAQSGVQSTTSQGNR
TADQNNTADASLYGNGDR
TADQNNTANASLYGNGDR
TAEVLAPLGINVTGIHR
TAEVLAPLGVNVTGIHR
TDADAADLITSDCDPYDSGFITGER
TDADAADLITSDCDPYDSSFITGER
TEEVIAENPGKK
TEEVVAENPGK
TFFANPVLTNAVDQAK
TFFANSVLTNAVDQAK
VDPQTGEVVDQGTLDHLTGQLTAFGEFIQR
VDPQTGEVVDQGTLDHLTGQLTAFGEYIQR
VFIAEDLGCHMDDVNVK
VFIAEDLGCHMDEVNVK
VNLIASLASLSVTK
VNLIESLASLSVTK
VVDNVVNTMNDIAESSEK
VVDNVVSTMNDIAESSEK
YAIAPAFTWRPDDK
YAIAPSFTWRPDEK
YDANNIYLATTYSETLNMTTFGEDAAGDAFIANK
YDANNIYLATTYSETLNMTTFGEDSAGDAFIANK
YELQGDNIFMNVMQLTTQMPAEK
YELQGDNIFMNVMQLTTQMPTEK
YGLETANPVGPDGAYLPGTYPTLDGVNVFK
YGLETANPVGPDGTYLPGTYPTLDGVNVFK
YPIVRPQETQVVDEQR
YPIVRPQETQVVEEQR
